# Supplementary material for: Selective Budding of SARS-CoV-Like Particles from Glycolipid-Enriched Membrane Lipid Rafts and Host Gene Modulation
Source: Microorganisms. 2026 Jan 10;14(1):159. doi: 10.3390/microorganisms14010159 (PMC12844276; doi:10.3390/microorganisms14010159)
Supplement: Supplementary file 1 [file microorganisms-14-00159-s001.zip]

Archive with 1 entries (1 files):
- microorganisms-4011026-supplementary.pdf
